# Supplementary material for: Oxidative phosphorylation is a pivotal therapeutic target of fibrodysplasia ossificans progressiva
Source: Life Sci Alliance. 2024 Feb 16;7(5):e202302219. doi: 10.26508/lsa.202302219 (PMC10875110; doi:10.26508/lsa.202302219)
Supplement: Supplementary file 1 [file LSA-2023-02219_TableS1.xlsx]

## Sheet: Sheet1
Table S1. Primers for RT-qPCR
Target Gene	Forward Sequence	Reverse Sequence
ACTB	CACCATTGGCAATGAGCGGTTC	AGGTCTTTGCGGATGTCCACGT
SOX9	GACTTCCGCGACGTGGAC	GTTGGGCGGCAGGTACTG
COL2A1	GGCAATAGCAGGTTCACGTACA	CGATAACAGTCTTGCCCCACTT
ACAN	TGGTCTGCAGCAGTTGATTC	TGAGTCCTCAAGCCTCCTGT
NRF1	TGGCTGATGCTTCAGAATTG	ACTGTAGCTCCCTGCTGCAT
TFAM	GTGGGAGCTTCTCACTCTGG	TAGGGCTTTTTCTCCTGCAA
TOMM20	CACCACCAGTGTTCCAGATG	CCCAGAGCTGCTCAACTACC
