# Supplementary material for: Oxidative phosphorylation is a pivotal therapeutic target of fibrodysplasia ossificans progressiva
Source: Life Sci Alliance. 2024 Feb 16;7(5):e202302219. doi: 10.26508/lsa.202302219 (PMC10875110; doi:10.26508/lsa.202302219)
Supplement: Supplementary file 2 [file LSA-2023-02219_TableS2.xlsx]

## Sheet: Sheet1
Table S2. Antibodies for Immunohistochemistry and Immunoblotting
Antibodies or Products	Source and Catalog	Host Species	Application	Dilution
PDGF Receptor α (D1E1E) XP® Rabbit mAb	CST #3174	Rabbit	IHC	1: 500
			WB	1: 1000
COX IV (D6I4K) Rabbit mAb (Rodent Specific)	CST #38563	Rabbit	IHC	1: 800
Sox9 (D8G8H) Rabbit mAb	CST #82630	Rabbit	IHC	1: 300
			WB	1: 1000
SDHA (D6J9M) XP® Rabbit mAb	CST #11998	Rabbit	IHC	1: 100
Tom20 (D8T4N) Rabbit mAb	CST #42406	Rabbit	IHC	1: 100
			WB	1: 1000
COX IV (4D11-B3-E8) Mouse mAb	CST #11967	Mouse	WB	1: 1000
Cytochrome c (D18C7) Rabbit mAb	CST #11940	Rabbit	WB	1: 1000
SignalStain® Boost IHC Detection Reagent (HRP, Rabbit)	CST #8114S	Goat	IHC	Followed by Manual
S6 Ribosomal Protein (5G10) Rabbit mAb	CST #2217	Rabbit	WB	1: 1000
Phospho-S6 Ribosomal Protein (Ser235/236) Antibody	CST #2211	Rabbit	WB	1: 1000
p70 S6 Kinase (49D7) Rabbit mAb	CST #2708	Rabbit	WB	1: 1000
Phospho-p70 S6 Kinase (Thr421/Ser424) Antibody	CST #9204	Rabbit	WB	1: 1000
Ki-67 (D3B5) Rabbit mAb (IHC Formulated)	CST #12202	Rabbit	IHC	1: 500
Phospho-Histone H3 (Ser10) Antibody	CST #9701	Rabbit	IHC	1: 300
Cleaved Caspase-3 (Asp175) (5A1E) Rabbit mAb	CST #9664	Rabbit	IHC	1: 1000
Anti-Myozenin 1 Antibody	Ab197660	Rabbit	IHC	1: 100
Anti-β-Actin-Peroxidase antibody, Mouse monoclonal	Sigma-Aldrich #A3854	Mouse	WB	1: 25000
Anti-rabbit IgG, HRP-linked Antibody	CST #7074	Goat	WB	1: 2000
Anti-mouse IgG, HRP-linked Antibody	CST #7076	Horse	WB	1: 2000
